# Supplementary material for: Artificial Intelligence-Assisted Echocardiographic Image-Analysis for the Diagnosis of Fetal Congenital Heart Disease: A Systematic Review and Meta-Analysis
Source: Rev Cardiovasc Med. 2025 Apr 27;26(4):28060. doi: 10.31083/RCM28060 (PMC12059730; doi:10.31083/RCM28060)
Supplement: Supplementary file 1 [file 2153-8174-26-4-28060-s1.zip]

Archive with 2 entries (2 files):
- RCM28060-PRISMA_2020_checklist-V2.docx
- RCM28060-TableS1.docx
